# Supplementary material for: Intraoperative outcomes of robotic surgery across multiple multimodal systems
Source: J Robot Surg. 2026 Jan 19;20(1):182. doi: 10.1007/s11701-025-03060-3 (PMC12816085; doi:10.1007/s11701-025-03060-3)
Supplement: Supplementary file 2 — Supplementary Material 2 [file 11701_2025_3060_MOESM2_ESM.xlsx]

## Sheet: Foglio1
record.id	dob	age	gender	asa	weight	height	charlson	ipertensione	cad	fa	diabete	bpco	smoke	neoplasia	other	ariscat	risk_esa	surgery_type	surgery	specialita	anestesia	robot	trendelenburg	posizione	ventilazione	tidalico	rr	peep	fio2	digiuno.h	digiuno.ml	pneumo.min	perspiratio.ml	tfi.ml	uo.ml	blood.ml.out	trasfusioni.ml.ec	decurarizz	enfisema.sc	tipo	tempo.an.min	tempo.chir.min	deg.rep.days	deg.uti.days	acs.nsqip.days
1	1940-01-20	83	M	2	82	188	7	1	0	0	1	0	0	1	0	47	medio	maggiore	colorettale	generale	inalatoria	davinci	30	supino	vcv	600	10	5	40	10	984	300	1640	4400	310	300	0	1	0	0	475	420	15	0	5.5
2	1960-11-20	62	F	2	57	158	2	1	0	0	0	0	0	0	0	31	basso	minore	parete	generale	inalatoria	davinci	0	supino	vcv	420	14	5	40	15	1020	120	456	1700	50	50	0	1	0	0	190	160	1	0	2
3	1956-06-08	67	M	2	67	164	2	1	0	0	0	0	0	0	0	41	medio	maggiore	prostatectomia	urologia	inalatoria	davinci	25	supino	vcv	530	13	5	40	12	965	180	804	2600	50	300	0	1	0	0	280	210	4	0	1.5
4	1993-08-28	29	M	1	74	183	0	0	0	0	0	0	0	0	cefalea a grappolo	15	medio	maggiore	pieloplastica	urologia	inalatoria	davinci	0	dec.lat	vcv	600	13	5	40	13	1154	120	592	2200	400	50	0	0	0	0	210	150	4	0	1.5
5	1956-02-16	67	M	2	63	167	2	1	0	0	0	0	0	0	RCU	26	medio	maggiore	prostatectomia	urologia	inalatoria	davinci	25	supino	vcv	500	14	5	40	12	700	220	1022	2000	200	20	0	1	0	0	290	257	6	0	1
6	1946-11-30	76	F	2	50	163	5	0	0	0	0	0	0	1	0	43	medio	maggiore	colorettale	generale	inalatoria	davinci	30	supino	prvc	440	16	5	40	15	900	120	400	220	150	50	0	1	0	0	228	210	3	0	6
7	1950-10-08	72	M	1	64	174	6	0	0	0	0	0	0	1	MRGE	26	medio	maggiore	colorettale	generale	inalatoria	davinci	35	litotomica	prvc	480	12	5	40	8	614	300	1280	2500	600	30	0	1	0	0	385	315	9	0	6
8	1990-06-29	32	F	2	82	165	0	0	0	0	0	0	0	0	Asma	31	medio	minore	colecistectomia	generale	inalatoria	versius	0	supino	vcv	490	13	5	40	14	1378	71	377	1600	0	0	0	1	0	0	114	84	1	0	0.5
9	1981-11-07	41	M	2	83	182	0	0	0	0	0	0	1	0	0	31	basso	minore	parete	generale	inalatoria	versius	0	supino	vcv	600	12	4	40	10	1000	90	500	1800	225	0	0	0	0	0	208	166	1	0	0.5
10	1941-09-07	81	M	3	74	177	8	1	0	0	1	0	1	1	0	39	alto	maggiore	dcp	generale	inalatoria	davinci	0	supino	vcv	500	12	5	40	12	1000	460	2267	3400	550	250	0	0	0	1	620	494	36	3	11
11	1971-06-15	51	F	1	82	172	3	0	0	0	0	0	0	1	0	41	alto	maggiore	epatectomia	generale	inalatoria	davinci	35	supino	vcv	510	15	6	40	14	1770	240	1312	1500	300	50	0	0	0	0	300	240	3	0	3
12	1973-08-08	49	M	2	110	176	2	1	0	0	0	0	0	0	steato1	39	basso	minore	parete	generale	inalatoria	davinci	0	supino	vcv	560	15	9	50	6	792	120	880	1900	110	0	0	0	0	0	180	150	1	0	1
13	1956-01-02	66	F	3	65	162	3	1	0	0	0	0	0	0	CMP dilatativa	41	alto	maggiore	epatectomia	generale	inalatoria	davinci	0	supino	vcv	430	12	5	40	14	1092	360	1560	4000	100	2000	2	0	0	1	480	390	6	2	5
14	1957-03-30	65	M	2	79	180	3	0	0	0	0	0	0	0	Asma, GERD, agene1a ren dx	26	medio	maggiore	prostatectomia	urologia	inalatoria	hugo	25	supino	prvc	500	12	5	40	14	1327	250	1624	2200	100	500	0	0	0	0	350	280	3	0	2.5
15	1990-02-23	33	F	1	60	165	0	0	0	0	0	0	0	0	snd an1osa	38	medio	maggiore	salpingectomia	ginecologia	inalatoria	versius	0	litotomica	vcv	480	12	5	40	18	1296	240	960	2500	750	100	0	0	0	0	185	150	1	0	0.5
16	1968-02-15	44	F	2	85	171	2	0	1	0	0	0	1	0	0	38	basso	minore	parete	generale	inalatoria	versius	0	supino	prvc	560	13	5	40	12	1230	215	1020	2200	400	50	0	0	0	0	270	220	1	0	0.5
17	1952-11-30	70	M	3	90	160	6	1	0	0	1	1	0	0	0	26	alto	maggiore	cistectomia	urologia	inalatoria	hugo	20	supino	prvc	490	15	5	45	14	1500	335	1620	2700	200	200	0	0	0	1	707	360	28	2	8.5
18	1971-05-11	71	M	2	76	172	4	0	0	0	1	0	0	0	0	19	basso	minore	parete	generale	tiva	versius	0	supino	vcv	540	14	5	40	12	1100	100	486	1200	200	100	0	0	0	0	130	105	1	0	0.5
19	1949-10-30	73	M	2	75	164	3	1	0	0	0	0	0	0	0	3	basso	minore	parete	generale	inalatoria	versius	15	supino	vcv	480	14	6	40	18	1620	100	480	1700	100	0	0	0	0	0	130	105	1	0	0.5
20	1972-01-12	51	M	1	88	177	1	0	0	0	0	0	0	0	0	16	basso	minore	parete	generale	tiva	versius	0	supino	vcv	580	14	5	38	12	1270	150	880	1500	500	0	0	0	0	0	185	170	1	0	0
21	1959-08-06	63	M	2	60	162	3	1	0	0	0	0	0	0	HBV	41	alto	maggiore	epatectomia	generale	inalatoria	davinci	0	supino	vcv	480	14	5	40	10	800	320	1272	4100	550	300	0	0	0	1	540	365	11	2	3.5
22	1959-08-06	75	M	2	88	178	3	0	0	0	0	0	0	0	asma	19	medio	minore	colecistectomia	generale	inalatoria	versius	0	supino	prvc	540	14	5	50	10	1000	90	500	2500	0	100	0	0	0	0	155	125	10	0	1
23	1957-11-02	65	M	2	66	170	2	1	0	0	0	0	0	0	nefrolitia1	26	medio	maggiore	colorettale	generale	inalatoria	versius	0	supino	prvc	500	12	5	40	12	950	330	1485	3000	200	150	0	0	0	0	455	370	5	0	4.5
24	1978-01-02	45	F	2	85	150	0	0	0	0	0	0	0	0	snd an1oso depres1va	42	basso	minore	parete	generale	inalatoria	davinci	0	supino	vcv	450	12	4	40	14	1428	160	884	2200	100	0	0	1	0	0	220	185	3	0	1
25	1936-06-19	87	F	2	68	165	4	1	0	0	0	0	0	0	0	54	medio	maggiore	colorettale	generale	inalatoria	davinci	22	litotomica	prvc	500	14	5	40	12	979	150	680	2700	650	150	0	1	0	0	275	245	9	0	4.5
26	1987-10-29	35	F	1	50	169	0	0	0	0	0	0	0	0	0	16	medio	maggiore	annessectomia	ginecologia	inalatoria	hugo	25	supino	vcv	500	12	5	40	10	600	70	500	1400	200	50	0	1	0	0	140	85	1	0	1.5
27	1964-11-01	58	M	2	72	175	3	0	0	0	0	0	0	1	ipotiroidismo	41	medio	maggiore	colorettale	generale	tiva	davinci	0	prono	vcv	530	12	5	40	18	1555	40	173	1800	25	50	0	0	0	0	120	60	1	0	4.5
28	1962-08-19	60	M	2	57	160	5	0	0	0	1	0	1	1	0	41	medio	maggiore	colorettale	generale	inalatoria	davinci	30	litotomica	vcv	500	14	5	40	12	820	360	1370	3300	200	100	0	1	0	0	450	390	8	0	4.5
29	1944-03-12	78	F	3	49	165	4	1	0	0	0	0	0	0	IM e neuropatia	41	medio	maggiore	colorettale	generale	inalatoria	versius	22	litotomica	prvc	480	10	5	40	12	705	330	1078	4000	650	300	0	0	0	0	460	395	6	0	7.5
30	1954-03-12	68	M	2	80	170	2	0	0	0	0	0	0	1	0	41	medio	maggiore	prostatectomia	urologia	inalatoria	hugo	25	supino	vcv	500	10	5	45	11	1056	170	960	2500	400	200	0	1	0	0	270	200	4	0	2.5
31	1940-01-20	83	M	2	82	188	7	1	0	0	1	0	0	1	0	47	medio	maggiore	colorettale	generale	inalatoria	davinci	30	supino	vcv	600	10	5	40	10	984	300	1640	4400	310	300	0	1	0	0	480	420	15	0	4.5
32	1941-01-28	82	M	3	75	166	9	1	1	0	1	0	1	0	0	71	alto	maggiore	epatectomia	generale	inalatoria	davinci	0	supino	prvc	470	13	6	40	10	900	70	300	3500	400	200	0	1	0	0	160	110	19	0	3
33	1955-04-12	67	M	3	90	182	5	0	0	1	0	0	0	1	IM	23	medio	maggiore	colorettale	generale	inalatoria	davinci	20	supino	prvc	600	15	5	40	10	1080	240	1440	2300	240	200	0	0	1	1	400	315	5	2	6.5
34	1941-07-15	81	F	3	61	150	4	1	0	0	0	0	0	0	0	65	medio	maggiore	colorettale	generale	inalatoria	hugo	20	supino	vcv	400	12	5	40	8	585	245	980	2500	300	250	2	0	0	0	360	300	3	0	6.5
35	1954-01-27	69	F	2	60	165	2	1	0	0	0	0	1	0	osteoporo1	41	medio	maggiore	colorettale	generale	inalatoria	davinci	20	supino	vcv	420	15	5	40	10	720	205	820	2800	1200	200	0	1	0	0	305	240	17	0	5
36	1971-03-02	51	F	1	72	170	1	0	0	0	0	0	0	0	0	21	basso	minore	parete	generale	inalatoria	davinci	0	supino	vcv	470	13	5	50	14	1209	120	576	1300	300	0	0	1	0	0	195	150	1	0	1.5
37	1959-05-13	63	F	2	65	170	2	0	0	0	0	0	0	0	ipotiroidismo	22	medio	maggiore	annessectomia	ginecologia	inalatoria	versius	0	litotomica	vcv	480	14	5	45	10	780	120	520	1500	700	50	0	0	0	0	260	220	1	0	0
38	1954-01-28	69	M	3	65	165	5	1	0	0	0	1	1	1	0	22	alto	maggiore	dcp	generale	inalatoria	davinci	0	supino	vcv	560	16	4	40	10	780	510	2158	3500	850	300	0	0	1	1	725	585	22	1	11
39	1968-12-12	54	M	2	112	174	3	1	0	0	0	0	0	1	0	26	alto	maggiore	cistectomia	urologia	tiva	davinci	35	supino	vcv	580	16	7	50	10	1075	600	4480	5000	900	700	0	0	0	1	655	630	24	1	5
40	1953-07-21	69	M	2	82	165	2	1	0	0	0	0	0	0	0	18	medio	minore	colecistectomia	generale	inalatoria	versius	0	supino	vcv	500	14	5	40	15	1476	45	148	1200	0	50	0	0	0	0	100	75	8	0	0.5
41	1969-04-06	53	F	2	50	160	2	0	0	0	0	0	0	0	potus e neuropatia	29	medio	minore	colecistectomia	generale	inalatoria	versius	0	supino	vcv	430	14	5	40	18	1080	40	80	800	0	50	0	0	0	0	100	60	1	0	0.5
42	1968-03-07	55	M	3	71	170	1	0	0	0	0	0	0	0	asma, polineuropatia demielinizzante	18	medio	minore	colecistectomia	generale	tiva	versius	0	supino	vcv	480	14	5	40	18	1533	75	327	800	0	50	0	0	0	0	120	90	1	0	0.5
43	1971-06-05	51	F	1	65	155	1	0	0	0	0	0	0	0	0	41	medio	maggiore	splenectomia	generale	tiva	versius	0	supino	vcv	400	14	5	40	12	936	160	624	1700	600	50	0	1	0	0	285	215	2	0	1.5
44	1974-07-06	49	M	1	90	194	0	0	0	0	0	0	0	0	0	15	medio	minore	colecistectomia	generale	inalatoria	versius	0	supino	prvc	580	14	5	40	12	1296	60	360	700	0	50	0	1	0	0	115	75	1	0	0.5
45	1948-02-25	74	F	1	70	170	3	0	0	0	0	0	0	0	0	26	medio	maggiore	colorettale	generale	inalatoria	davinci	10	supino	vcv	420	12	5	40	12	1000	280	1260	3500	1200	150	0	1	0	0	403	340	4	0	4
46	1973-04-17	49	M	3	72	175	8	0	0	0	0	0	1	1	IMA da chtp	49	alto	maggiore	cistectomia	urologia	inalatoria	davinci	21	supino	vcv	600	12	5	50	8	691	210	1008	3000	0	300	0	0	0	1	780	300	33	2	9.5
47	1992-08-04	30	F	2	95	163	0	0	0	0	0	0	0	0	asma	16	medio	maggiore	ernia.diaframmatica	generale	inalatoria	davinci	1	supino	prvc	480	15	6	40	12	1368	150	950	2600	500	0	0	1	0	0	235	180	3	0	3.5
48	1968-10-28	54	F	2	68	148	1	0	0	0	0	0	0	0	ipotiroidismo	41	basso	minore	parete	generale	tiva	versius	0	supino	vcv	380	14	5	40	12	979	240	1100	2800	400	50	0	0	0	0	320	275	1	0	1
49	1959-07-01	63	F	2	81	153	2	1	0	0	0	0	0	0	0	41	medio	maggiore	colorettale	generale	inalatoria	davinci	20	supino	vcv	500	12	5	60	7	585	180	854	3000	600	30	0	1	0	0	340	260	7	0	4.5
50	1948-06-20	74	F	1	52	155	3	0	0	0	0	0	0	0	0	19	medio	maggiore	annessectomia	ginecologia	inalatoria	hugo	25	supino	prvc	430	12	5	40	24	1500	120	416	2100	350	50	0	0	0	0	190	150	1	0	0
51	30(09/62	60	M	2	55	167	4	1	0	0	0	0	0	1	uso cronico oppioidi	37	medio	maggiore	colorettale	generale	inalatoria	hugo	25	supino	prvc	500	12	5	40	12	800	330	1210	4000	250	500	0	0	0	0	485	385	6	0	4.5
52	1960-07-26	62	M	2	82	175	4	1	0	0	0	0	0	1	0	41	medio	maggiore	gastrectomia	generale	tiva	davinci	0	supino	vcv	560	12	5	30	14	1380	300	1640	3200	100	200	0	0	0	0	480	375	16	0	7
53	1972-10-01	50	F	2	60	175	3	1	0	0	0	0	0	1	0	31	medio	maggiore	nefrectomia	urologia	inalatoria	davinci	0	dec.lat	prvc	530	10	5	45	8	576	60	240	1550	100	0	0	0	0	0	220	140	6	0	3.5
54	1999-08-20	23	F	1	60	170	0	0	0	0	0	0	0	0	anemia mediterranea	31	medio	minore	colecistectomia	generale	inalatoria	davinci	0	supina	vcv	490	10	5	40	14	1000	120	480	1700	0	100	0	0	0	0	180	140	1	0	2.5
55	1949-05-20	73	M	2	76	175	7	1	0	0	0	0	0	1	IRC	41	medio	maggiore	prostatectomia	urologia	inalatoria	davinci	21	supino	prvc	550	14	5	45	14	1280	315	1520	3600	600	900	0	0	1	0	465	435	6	0	2
56	1978-08-20	43	M	2	75	165	0	1	0	0	0	0	0	0	0	15	medio	minore	colecistectomia	generale	inalatoria	hugo	0	supino	prvc	460	15	5	40	14	1260	45	300	1700	0	0	0	0	0	0	120	80	2	0	3
57	1942-10-19	80	M	2	76	170	7	0	0	0	0	0	1	1	potus	62	alto	maggiore	dcp	generale	inalatoria	davinci	20	supino	vcv	530	13	5	40	12	1100	590	2827	6500	250	700	0	0	0	0	870	625	4	2	8
58	1958-06-02	64	M	2	63	172	3	0	0	0	0	0	0	1	snd brugada	41	medio	maggiore	prostatectomia	urologia	inalatoria	hugo	20	supino	prvc	510	12	5	45	14	1060	180	756	1700	200	50	0	0	0	0	260	190	13	0	2
59	1977-04-07	45	F	2	73	160	0	0	0	0	0	0	0	0	0	15	medio	maggiore	annessectomia	ginecologia	inalatoria	davinci	25	supino	vcv	470	15	5	45	14	1226	60	292	1500	580	0	0	0	0	0	145	75	1	0	1
60	1950-07-05	72	M	2	80	177	7	1	0	0	1	0	0	1	vasculopatia cerebrale, glaucoma	26	alto	maggiore	cistectomia	urologia	tiva	davinci	23	supino	vcv	580	12	5	40	12	1100	200	1000	2500	100	150	0	0	0	0	370	300	21	0	5.5
61	1973-02-16	86	M	3	81	170	5	1	1	0	0	0	0	0	0	63	medio	maggiore	colorettale	generale	tiva	davinci	25	supino	vcv	530	10	5	30	14	1360	300	1620	3000	450	500	0	0	0	0	400	340	6	0	7
62	1950-09-12	72	M	2	64	172	3	1	0	0	0	0	0	0	sferocito1	41	medio	maggiore	colorettale	generale	inalatoria	versius	15	supino	prvc	570	16	5	40	14	1075	285	1280	3000	100	200	0	0	0	0	375	285	7	0	4.5
63	1948-09-17	74	F	3	62	160	4	1	1	0	0	0	0	0	ipotiroidismo	18	medio	minore	colecistectomia	generale	tiva	versius	0	supino	vcv	440	12	5	35	10	720	50	600	800	0	0	0	1	0	0	80	65	1	0	1
64	1983-05-29	39	M	2	73	168	0	0	0	0	0	0	1	0	MRGE	15	medio	minore	colecistectomia	generale	tiva	versius	0	supino	vcv	520	12	5	35	14	1200	70	292	700	0	0	0	0	0	0	105	85	1	0	0.5
65	1978-12-22	44	F	1	50	150	0	0	0	0	0	0	0	0	0	31	medio	maggiore	annessectomia	ginecologia	tiva	versius	25	litotomica	vcv	430	14	5	30	12	720	125	400	1500	500	0	0	1	0	0	290	185	1	0	0.5
66	1946-06-02	76	F	2	66	165	3	1	0	0	0	0	0	0	0	41	medio	maggiore	colorettale	generale	tiva	hugo	21	litotomica	vcv	460	12	5	30	12	950	300	1320	3300	300	50	0	1	0	0	450	410	7	0	4
67	1966-11-07	56	F	2	50	167	3	0	0	0	0	0	0	1	0	41	medio	maggiore	nefrectomia	urologia	inalatoria	davinci	0	dec.lat	vcv	480	14	5	40	10	600	210	700	2300	250	0	0	1	0	0	305	235	11	0	2.5
68	1935-02-17	88	M	3	75	175	7	0	1	0	0	0	0	1	0	54	medio	maggiore	colorettale	generale	inalatoria	davinci	22	supino	prvc	650	16	5	40	10	900	240	1200	2000	160	200	0	0	1	0	415	375	16	0	7
69	1988-03-20	34	F	1	70	163	0	0	0	0	0	0	0	0	0	15	medio	maggiore	annessectomia	ginecologia	tiva	hugo	20	supino	vcv	550	12	5	40	12	1000	60	280	1100	200	50	0	0	0	0	150	130	1	0	1
70	1955-11-08	67	M	1	78	172	2	0	0	0	0	0	0	0	colelitia1	26	medio	maggiore	prostatectomia	urologia	inalatoria	hugo	25	supino	prvc	570	13	5	40	10	936	140	980	1500	500	300	0	0	0	0	240	190	3	0	1
71	1964-09-24	58	M	1	80	179	1	0	0	0	0	0	0	0	0	41	medio	minore	appendicectomia	generale	tiva	versius	5	supino	vcv	520	12	5	75	10	960	210	1100	2000	150	100	0	0	0	0	280	235	14	0	0.5
72	1959-10-23	63	M	2	86	186	4	1	0	0	0	0	0	1	0	49	medio	maggiore	prostatectomia	urologia	inalatoria	davinci	25	supino	vcv	610	12	5	40	17	1750	180	1030	2500	50	100	0	0	0	0	260	215	4	0	1.5
73	2008-01-02	15	F	1	45	150	0	0	0	0	0	0	0	0	0	38	medio	maggiore	splenectomia	generale	inalatoria	davinci	0	supino	vcv	320	14	5	40	10	540	180	540	2100	200	100	0	1	1	0	275	190	3	0	2.5
74	1999-01-01	24	F	1	67	167	0	0	0	0	0	0	0	0	0	0	medio	minore	colecistectomia	generale	inalatoria	davinci	0	supino	prvc	450	14	5	40	18	1400	60	270	1200	0	0	0	0	0	0	125	105	1	0	0.5
75	1956-05-06	66	F	2	72	160	3	1	0	0	0	0	0	0	basedow, IM moderata	18	medio	minore	colecistectomia	generale	inalatoria	davinci	0	supino	vcv	480	12	5	40	16	1300	173	1750	0	0	0	0	1	0	0	190	50	2	0	0.5
76	1959-05-18	63	F	2	61	167	2	1	0	0	0	0	0	0	0	18	medio	minore	colecistectomia	generale	inalatoria	davinci	0	supino	prvc	570	16	5	40	18	1320	60	245	1500	0	50	0	1	0	0	105	80	1	0	0.5
77	1960-06-07	62	F	1	57	155	2	0	0	0	0	0	0	0	0	26	basso	minore	parete	generale	inalatoria	versius	0	supino	vcv	400	15	5	40	14	600	360	1600	2600	250	100	0	1	0	0	420	390	1	0	0.5
78	1962-12-08	60	F	1	90	168	2	0	0	0	0	0	0	0	0	34	medio	minore	colecistectomia	generale	inalatoria	versius	0	supino	vcv	480	12	5	40	18	800	120	720	1500	0	100	0	1	0	0	145	120	1	0	0.5
79	1945-02-24	78	F	2	68	159	3	0	0	0	0	0	0	0	0	41	alto	maggiore	dcp	generale	inalatoria	davinci	0	supino	vcv	480	14	5	40	8	800	420	1900	4500	600	500	0	0	1	1	915	405	28	2	6.5
80	1962-05-09	81	M	2	81	180	6	1	0	0	0	0	0	1	0	26	medio	maggiore	prostatectomia	urologia	inalatoria	davinci	25	supino	prvc	580	15	5	40	15	1400	160	842	2200	100	150	0	1	1	0	240	190	4	0	1.5
81	1972-01-25	51	F	1	56	152	1	0	0	0	0	0	0	0	0	38	medio	maggiore	annessectomia	ginecologia	inalatoria	versius	0	litotomica	vcv	420	14	7	40	12	806	120	672	1500	500	200	0	1	0	0	134	120	1	0	0
82	1948-09-23	74	M	3	100	162	6	1	0	0	0	1	1	1	0	41	medio	maggiore	colorettale	generale	tiva	versius	15	supino	vcv	480	14	8	40	13	1680	270	1800	1500	150	250	0	0	0	1	555	310	7	2	10
83	1950-12-11	72	F	2	72	158	3	0	0	0	0	0	0	0	0	41	medio	maggiore	sacrocolpopessi	ginecologia	inalatoria	hugo	23	litotomica	prvc	400	14	7	50	18	1576	250	1300	4000	100	200	0	1	1	0	325	285	1	0	0.5
84	1963-08-28	59	M	2	70	172	3	1	0	0	0	0	0	1	0	34	medio	maggiore	prostatectomia	urologia	inalatoria	davinci	18	supino	prvc	530	10	5	40	18	1510	120	560	1500	100	150	0	1	0	0	200	150	4	0	2
85	1935-12-03	87	F	3	67	160	7	1	0	0	1	0	0	1	0	21	medio	maggiore	colorettale	generale	inalatoria	davinci	21	supino	prvc	520	12	7	40	10	780	210	940	2500	150	300	0	1	1	0	335	235	3	0	7.5
86	1953-12-16	69	F	2	65	163	2	0	0	0	0	0	0	0	hashimoto	26	basso	minore	parete	generale	inalatoria	davinci	0	supino	prvc	440	14	5	40	12	936	120	520	1500	300	100	0	1	0	0	210	150	2	0	1.5
87	1948-10-25	74	M	2	73	169	7	1	1	0	0	0	1	0	hbv	42	medio	minore	colecistectomia	generale	inalatoria	davinci	0	supino	prvc	550	12	5	40	12	1050	120	580	1600	0	50	0	1	0	0	180	130	2	0	0.5
88	1959-11-28	63	F	2	60	168	3	0	0	0	0	0	1	0	asma	18	medio	minore	colecistectomia	generale	inalatoria	versius	0	supino	vcv	500	15	5	40	12	864	90	360	1500	0	0	0	1	0	0	155	120	1	0	0.5
89	1982-05-31	40	F	1	56	159	0	0	0	0	0	0	0	0	0	16	basso	minore	parete	generale	inalatoria	versius	5	supino	prvc	450	14	5	35	16	1075	180	660	1800	150	50	0	1	0	0	240	185	2	0	0.5
90	1969-05-08	53	F	2	70	162	3	0	0	0	1	0	0	0	ipotiroidismo, iper prl, schizo	26	medio	minore	colorettale	generale	inalatoria	versius	20	supino	prvc	480	12	5	35	10	840	300	1400	2400	200	100	0	0	0	0	355	310	4	0	2.5
91	1962-03-09	61	F	2	87	165	3	1	0	0	1	0	0	0	0	41	medio	maggiore	isterectomia	ginecologia	inalatoria	hugo	22	litotomica	vcv	540	10	8	30	13	1357	180	1044	2500	0	300	0	0	0	0	280	260	1	0	2.5
92	1939-06-05	83	M	3	75	170	5	1	0	0	0	0	0	0	vasculopatia periferica	54	medio	maggiore	colorettale	generale	inalatoria	davinci	17	supino	prvc	580	12	7	40	12	1080	230	1200	2500	80	0	0	1	0	0	340	290	13	0	3.5
93	1959-04-07	63	M	1	73	175	2	0	0	0	0	0	0	0	0	34	medio	minore	colecistectomia	generale	inalatoria	davinci	0	supino	vcv	560	15	5	40	12	1050	300	1700	0	0	0	0	0	1	0	170	120	1	0	0.5
94	1936-08-14	86	F	2	56	167	7	0	0	0	1	0	0	1	tia	54	medio	maggiore	colorettale	generale	inalatoria	davinci	20	supino	prvc	490	11	5	40	12	890	285	1140	3000	200	50	0	1	0	0	375	305	9	0	6
95	1954-04-21	68	M	2	61	170	2	1	0	0	0	0	0	0	IPB, Gilbert	18	medio	minore	colecistectomia	generale	inalatoria	davinci	0	supino	vcv	520	14	5	40	19	1550	70	272	1500	0	0	0	1	0	0	120	100	1	0	0.5
96	1958-04-20	64	F	3	66	150	7	1	0	0	0	0	0	1	cirro1	41	alto	maggiore	epatectomia	generale	inalatoria	davinci	0	supino	prvc	480	16	5	40	12	1000	300	1560	2500	600	700	0	0	0	1	680	320	6	1	5.5
97	1981-07-09	41	F	2	85	180	0	0	0	0	0	0	1	0	0	15	medio	minore	colecistectomia	generale	inalatoria	versius	0	supino	vcv	550	12	5	35	10	1000	45	250	1400	0	50	0	1	0	0	105	75	1	0	0.5
98	1989-09-01	33	F	2	55	152	0	0	0	0	0	0	0	0	ipotiroidismo	31	basso	minore	parete	generale	inalatoria	davinci	0	supino	prvc	450	12	5	40	16	1056	120	440	1500	200	0	0	1	0	0	180	140	1	0	1
99	1991-03-07	32	F	2	47	152	1	0	0	0	0	0	0	0	GERD	31	medio	maggiore	funduplicatio	generale	inalatoria	davinci	0	supino	prvc	410	11	5	40	12	676	90	282	1300	100	0	0	1	0	0	190	120	15	0	1.5
100	1984-03-01	38	F	1	53	150	0	0	0	0	0	0	0	0	0	16	medio	maggiore	annessectomia	ginecologia	inalatoria	hugo	15	litotomica	vcv	480	15	5	40	12	1760	160	565	1500	75	0	0	0	0	0	225	175	1	0	1
101	1964-10-17	58	M	3	65	175	3	1	0	0	0	0	0	1	0	47	medio	maggiore	prostatectomia	urologia	inalatoria	davinci	24	supino	prvc	560	13	5	40	20	1560	180	780	1500	0	0	0	1	0	0	240	200	6	0	3
102	1950-08-25	72	M	3	75	170	5	1	0	0	0	0	0	1	0	50	alto	maggiore	esofagectomia	generale	inalatoria	davinci	0	supino	prvc	550	15	5	40	10	860	480	2500	4400	300	100	0	0	1	1	840	560	17	2	10.5
103	1955-08-08	67	M	2	83	168	5	0	0	0	0	0	1	1	0	22	medio	maggiore	prostatectomia	urologia	inalatoria	davinci	25	supino	prvc	580	13	5	40	14	1190	300	1660	3000	500	150	0	1	0	0	360	335	10	0	2.5
104	1951-04-21	71	F	3	75	165	6	1	0	0	0	0	1	1	der ventr-perit	41	medio	maggiore	colorettale	generale	inalatoria	versius	15	supino	vcv	480	14	5	35	10	900	330	1650	2400	120	50	0	1	0	1	420	360	7	0	4.5
105	1968-11-02	54	M	2	70	165	3	0	0	0	0	0	0	1	k colon	26	alto	maggiore	epatectomia	generale	inalatoria	davinci	0	supino	vcv	530	15	5	40	14	1176	480	2400	3800	300	350	0	1	0	0	570	490	6	0	3
106	1954-07-12	68	F	3	69	168	4	1	1	0	0	1	0	0	IRC	66	medio	maggiore	sacrocolpopessi	ginecologia	inalatoria	davinci	25	litotomica	vcv	420	12	5	40	16	1320	120	550	2500	500	50	0	1	0	0	175	145	3	0	1
107	1986-12-08	36	F	2	90	172	1	0	0	0	0	0	0	0	artride reumatoide	31	medio	maggiore	ovariectomia	ginecologia	inalatoria	davinci	24	litotomica	prvc	480	15	5	40	12	1020	95	550	2500	750	300	0	1	0	0	225	200	1	0	1
108	1953-11-03	69	M	2	74	170	5	1	0	0	0	0	1	1	0	18	medio	maggiore	prostatectomia	urologia	inalatoria	davinci	23	supino	vcv	600	10	5	50	12	1700	90	444	2000	0	0	0	0	0	0	135	95	5	0	2
109	1979-09-18	48	F	2	50	150	1	0	0	0	0	0	1	0	0	23	medio	maggiore	colorettale	generale	inalatoria	versius	10	supino	prvc	370	14	5	40	10	600	240	800	1700	250	200	0	1	0	0	330	290	7	0	3.5
110	1953-03-05	59	M	1	62	173	0	0	0	0	0	0	0	0	0	26	medio	maggiore	colorettale	generale	inalatoria	davinci	26	supino	vcv	550	11	5	45	13	1150	165	744	1900	550	200	0	1	0	0	360	305	1	0	4
111	1941-10-22	81	F	2	81	170	5	0	0	0	0	1	1	0	0	54	medio	maggiore	prostatectomia	urologia	inalatoria	davinci	27	supino	vcv	480	16	5	40	14	1090	150	650	3000	400	50	0	1	0	0	230	190	11	0	3
112	1971-05-04	51	F	1	70	162	1	0	0	0	0	0	0	0	0	26	medio	maggiore	sacrocolpopessi	ginecologia	inalatoria	hugo	10	supino	vcv	540	10	5	30	10	840	280	1300	2000	600	50	0	0	0	0	335	300	1	0	0.5
113	1963-05-20	59	M	1	65	170	1	0	0	0	0	0	0	0	0	41	medio	maggiore	prostatectomia	urologia	inalatoria	davinci	28	supino	vcv	530	14	5	40	17	1326	200	866	2200	200	400	0	1	0	0	260	240	5	0	1
114	1948-09-22	74	F	2	102	160	5	1	0	0	0	0	0	0	IRC	18	medio	maggiore	annessectomia	ginecologia	inalatoria	versius	15	supino	vcv	520	10	8	50	12	1470	90	612	1100	600	50	0	0	0	0	150	110	2	0	1
115	1959-05-01	63	F	2	74	163	4	1	0	0	0	0	0	1	0	26	alto	maggiore	dcp	generale	inalatoria	davinci	0	supino	prvc	540	12	5	40	10	900	480	2400	3900	300	150	0	0	0	1	805	525	11	2	6.5
116	1941-08-21	81	M	3	72	174	7	1	0	0	1	0	0	1	0	23	alto	maggiore	epatectomia	generale	inalatoria	davinci	0	supino	vcv	560	12	5	30	10	864	210	1008	2200	170	200	0	0	0	1	480	260	14	2	4.5
117	1952-09-30	70	F	3	88	161	4	1	0	0	0	0	1	0	obe1tà	19	medio	maggiore	annessectomia	ginecologia	inalatoria	davinci	25	supino	vcv	450	10	5	40	12	1270	105	584	1200	100	50	0	0	0	0	180	125	3	0	0.5
118	1962-04-21	60	M	3	90	190	8	0	0	0	0	1	1	1	cirro1 esotos1ca	26	alto	maggiore	epatectomia	generale	inalatoria	davinci	0	supino	vcv	550	12	3	50	10	1080	360	2160	6100	450	1000	0	0	0	1	600	380	9	2	5.5
119	1958-08-02	64	F	2	62	160	4	1	0	0	0	0	0	1	basedow	34	medio	maggiore	nefrectomia	urologia	inalatoria	davinci	0	dec.lat	vcv	430	14	5	40	12	890	150	620	1300	400	100	0	1	0	0	195	130	6	0	2.5
120	1942-04-19	81	F	2	57	157	6	0	0	0	0	0	0	1	osteoporo1	47	medio	maggiore	nefrectomia	urologia	inalatoria	davinci	0	dec.lat	vcv	400	13	5	45	16	1090	175	630	1300	0	100	0	0	1	0	780	215	7	2	3
121	1989-06-24	33	M	2	80	170	2	0	0	0	0	0	1	0	0	38	medio	maggiore	colorettale	generale	inalatoria	davinci	25	supino	vcv	600	12	4	40	9	860	240	1280	2800	250	0	0	1	0	0	340	300	5	0	5
122	1978-12-23	44	F	2	60	165	0	1	0	0	0	0	0	0	0	38	medio	maggiore	annessectomia	ginecologia	inalatoria	versius	20	litotomica	prvc	490	15	5	35	12	860	210	840	3500	1050	50	0	0	0	0	270	235	2	0	0.5
123	1974-09-18	48	F	2	50	150	1	0	0	0	0	0	1	0	0	23	medio	maggiore	colorettale	generale	inalatoria	versius	10	supino	prvc	370	14	5	40	10	600	240	800	1700	250	200	0	1	0	0	330	290	6	0	3.5
124	1944-07-13	79	F	3	50	158	6	1	0	0	0	0	1	1	0	52	alto	maggiore	gastrectomia	generale	inalatoria	davinci	10	supino	vcv	480	12	4	40	9	540	300	980	2900	500	100	0	0	0	1	08:20:00	360	28	2	11
125	1932-10-19	90	M	3	61	168	10	1	1	1	1	1	0	0	TEP, HCV	54	alto	maggiore	gastrectomia	generale	inalatoria	davinci	0	supino	prvc	460	13	5	40	8	600	120	500	3000	1250	100	0	0	0	1	08:50:00	330	24	2	7.5
126	1957-10-07	65	M	2	69	166	4	1	0	0	0	0	0	1	0	41	medio	maggiore	prostatectomia	urologia	inalatoria	davinci	25	litotomica	prvc	450	12	5	40	14	1159	180	828	2100	150	150	0	1	0	0	250	200	4	0	1.5
127	1971-04-21	51	M	2	85	178	3	0	0	0	0	0	0	1	0	34	medio	maggiore	prostatectomia	urologia	inalatoria	davinci	25	litotomica	vcv	560	12	4	40	12	1224	135	765	2500	100	150	0	1	0	0	225	165	5	0	1
128	1987-12-17	35	F	2	60	148	2	0	0	0	0	0	0	1	0	38	medio	maggiore	pieloplastica	urologia	inalatoria	davinci	0	dec.lat	vcv	500	12	5	40	14	1008	120	720	2500	700	200	0	1	0	0	210	155	19	0	2.5
129	1964-02-12	58	M	2	57	168	1	1	0	0	0	0	0	0	0	41	medio	maggiore	colorettale	generale	inalatoria	davinci	21	supino	vcv	500	12	5	40	10	684	300	980	2000	300	200	0	1	0	0	335	240	24	3	5.5
130	1977-08-31	45	F	2	65	165	0	0	0	0	0	0	0	0	Ao bicuspide	38	medio	maggiore	annessectomia	ginecologia	inalatoria	davinci	17	litotomica	vcv	480	16	5	40	12	936	200	832	2100	400	200	0	0	1	1	420	240	5	1	0.5
131	1987-02-15	35	F	2	57	165	0	0	0	0	0	0	0	0	0	38	basso	minore	parete	generale	tiva	davinci	0	supino	vcv	440	15	8	40	12	820	150	798	2500	200	150	0	1	0	0	285	215	4	0	1
132	1962-03-03	60	M	3	121	175	6	1	1	0	0	0	1	1	obe1tà	41	medio	maggiore	nefrectomia	urologia	inalatoria	davinci	0	dec.lat	prvc	520	18	10	60	18	2600	300	2400	2500	300	200	0	0	0	1	1050	250	5	3	3
133	1959-12-12	63	M	3	90	175	5	1	0	0	0	0	0	0	prote1 valvolare	41	medio	maggiore	nefrectomia	urologia	inalatoria	davinci	0	dec.lat	vcv	560	14	5	40	16	1728	180	880	1400	300	100	0	1	0	0	255	190	6	2	4.5
134	1959-06-12	63	M	2	83	170	4	0	0	0	0	0	0	1	0	34	medio	maggiore	prostatectomia	urologia	inalatoria	davinci	29	supino	prvc	540	15	5	40	10	984	210	1120	1800	200	100	0	1	0	0	300	220	13	0	2
135	1979-08-16	43	F	1	50	158	0	0	0	0	0	0	0	0	0	38	medio	maggiore	miomectomia	ginecologia	inalatoria	davinci	20	litotomica	vcv	410	15	5	40	10	600	210	600	1500	0	150	0	1	0	0	330	260	5	0	1.5
136	1942-12-07	80	M	3	70	165	6	1	0	0	0	0	0	1	0	54	medio	maggiore	colorettale	generale	tiva	davinci	22	supino	vcv	520	12	5	30	10	960	180	840	3500	400	200	0	1	0	0	255	210	16	0	8
137	1964-08-31	58	F	2	140	160	3	1	0	0	0	0	0	1	0	41	medio	maggiore	isterectomia	ginecologia	inalatoria	davinci	19	litotomica	prvc	560	15	8	50	12	1584	300	2200	2000	200	50	0	1	0	1	390	330	5	1	1
138	1971-06-18	51	F	2	88	169	1	0	0	0	0	0	0	0	0	41	medio	maggiore	miomectomia	ginecologia	inalatoria	davinci	20	litotomica	prvc	500	16	6	40	16	1480	120	720	2000	120	75	0	1	0	0	305	220	4	0	2
139	1968-04-18	54	M	2	75	178	1	0	0	0	0	0	0	0	0	41	basso	minore	parete	generale	inalatoria	davinci	0	supino	vcv	560	12	5	40	12	720	180	900	1200	100	0	0	1	0	0	270	220	3	0	1
140	1955-09-07	67	M	2	80	172	3	0	0	0	0	0	1	0	0	34	medio	maggiore	nefrectomia	urologia	inalatoria	davinci	0	dec.lat	vcv	550	12	5	50	10	768	120	640	1700	450	0	0	0	1	0	375	170	5	0	1.5
141	1964-02-21	59	F	2	75	160	1	0	0	0	0	0	0	0	ipotiroidismo	41	medio	maggiore	isteroannessectomia	ginecologia	inalatoria	davinci	20	litotomica	vcv	510	12	5	40	12	1080	210	1000	2200	200	50	0	1	0	0	200	170	4	0	2.5
142	1949-04-26	73	F	2	45	150	5	1	0	0	0	0	0	1	0	41	medio	maggiore	nefrectomia	urologia	inalatoria	davinci	0	dec.lat	vcv	420	12	5	40	14	756	120	400	1700	200	100	0	1	0	0	195	120	10	0	2.5
143	1958-01-20	64	F	2	54	150	3	0	0	0	0	0	1	0	0	41	medio	maggiore	nefrectomia	urologia	inalatoria	davinci	0	dec.lat	vcv	440	12	8	40	12	777	240	864	1500	300	400	0	1	0	0	310	235	6	0	2
144	1951-04-19	71	F	3	97	150	3	1	0	0	0	0	0	0	OSAS	41	medio	maggiore	isterectomia	ginecologia	inalatoria	davinci	21	litotomica	PCV	420	16	10	50	12	1050	230	1552	1100	350	150	0	1	0	1	540	370	4	2	1.5
145	1962-06-23	60	F	3	79	160	7	1	0	0	0	0	0	1	ESRD	29	medio	maggiore	isteroannessectomia	ginecologia	inalatoria	davinci	19	litotomica	prvc	420	16	5	60	12	1138	90	468	1000	0	100	0	1	0	1	180	110	17	2	1.5
146	1942-09-16	80	F	3	52	160	8	1	0	1	1	0	0	1	0	34	medio	maggiore	nefrectomia	urologia	inalatoria	davinci	0	dec.lat	vcv	440	14	5	40	11	700	120	400	2000	300	50	0	1	0	0	270	180	6	0	3.5
147	1982-09-07	40	F	2	75	150	2	1	0	0	0	0	1	0	TIA	31	medio	minore	colecistectomia	generale	inalatoria	versius	0	supino	vcv	450	14	5	50	12	1000	70	280	1200	0	50	0	0	0	0	180	150	2	0	0.5
148	1988-10-05	34	M	2	91	171	2	0	0	0	0	0	0	1	obe1tà, asma	38	medio	maggiore	colorettale	generale	inalatoria	davinci	28	supino	vcv	500	14	5	60	18	1500	300	1820	5700	1200	150	0	1	0	0	390	325	10	0	3.5
149	1944-06-29	78	F	1	57	168	5	0	0	0	0	0	0	0	0	41	medio	maggiore	colorettale	generale	inalatoria	davinci	25	litotomica	prvc	430	12	5	40	10	684	3	690	2000	200	200	0	0	0	0	250	220	6	0	4
150	1963-12-16	59	F	2	59	160	3	0	0	0	0	0	0	1	asma	41	alto	maggiore	epatectomia	generale	inalatoria	davinci	0	supino	vcv	400	12	2	40	10	708	210	826	1650	250	200	0	0	0	0	330	260	9	0	4.5
151	1969-08-02	53	F	2	50	168	3	0	0	0	0	0	0	1	0	41	medio	maggiore	colorettale	generale	inalatoria	davinci	20	supino	vcv	380	12	5	40	12	720	240	500	3500	450	50	0	1	0	0	380	300	8	0	3.5
152	1949-06-22	74	F	2	47	150	7	1	0	0	0	1	1	1	0	52	medio	maggiore	colorettale	generale	inalatoria	davinci	20	supino	prvc	350	15	5	40	12	690	180	580	2800	900	100	0	1	0	0	280	220	6	0	4
153	1945-08-03	78	M	3	76	173	8	1	1	0	1	1	0	1	0	41	medio	maggiore	prostatectomia	urologia	inalatoria	hugo	25	supino	vcv	540	12	5	40	12	1123	185	436	1500	500	100	0	1	0	0	300	205	7	0	2.5
154	1944-07-06	78	M	2	76	170	4	0	0	0	0	0	1	0	0	23	basso	minore	parete	generale	inalatoria	davinci	0	supino	prvc	550	12	5	45	12	1100	210	750	2500	400	0	0	1	0	0	285	225	3	0	1.5
155	1956-01-16	74	M	2	74	183	5	0	0	0	0	0	0	1	0	35	medio	maggiore	prostatectomia	urologia	inalatoria	davinci	25	supino	vcv	590	10	5	40	12	1065	75	370	1800	50	100	0	0	0	0	155	130	8	0	1.5
156	1942-08-02	80	F	3	48	168	7	1	0	0	0	0	0	0	hashimoto, IRC, sAo mod	65	medio	maggiore	colorettale	generale	inalatoria	hugo	0	supino	vcv	460	14	5	40	12	690	240	768	2200	550	0	0	1	0	1	340	280	5	0	5.5
157	1992-01-08	31	F	2	59	164	1	0	0	0	0	0	1	0	0	23	basso	minore	parete	generale	inalatoria	versius	0	supino	vcv	450	12	5	40	10	708	240	944	2100	300	100	0	1	0	0	300	210	3	0	0
158	1959-03-18	64	F	2	75	160	3	0	0	0	1	0	0	0	0	41	basso	minore	parete	generale	inalatoria	versius	0	supino	vcv	450	12	5	40	10	900	180	900	2300	300	100	0	1	0	0	260	180	4	0	1.5
159	1966-05-01	56	F	3	86	168	4	1	0	0	0	0	0	1	OSAS, HBV	19	alto	maggiore	gastrectomia	generale	inalatoria	davinci	0	supino	vcv	440	12	5	40	10	1030	95	516	2200	750	50	0	1	0	1	240	120	7	0	1.5
160	1948-01-03	75	F	2	58	160	7	1	0	0	0	0	0	0	hcv	23	medio	maggiore	colorettale	generale	inalatoria	versius	13	supino	prvc	480	13	5	45	12	1080	300	1500	2500	800	100	0	1	0	0	430	320	5	0	4
161	1956-03-06	67	M	2	90	185	8	0	0	0	0	0	0	1	carci0mato1 peritoneale	49	medio	maggiore	colorettale	generale	inalatoria	hugo	0	supino	prvc	650	15	7	40	12	1300	250	1494	3200	250	300	0	1	0	0	385	350	5	0	4
162	1973-08-19	49	F	1	62	150	0	0	0	0	0	0	0	0	0	16	medio	maggiore	annessectomia	ginecologia	inalatoria	versius	0	supino	vcv	400	15	5	40	12	890	180	496	2000	0	50	0	1	0	0	230	170	2	0	0
163	1961-03-26	56	F	3	75	160	4	1	0	0	0	0	0	1	0	41	alto	maggiore	cistectomia	urologia	inalatoria	davinci	22	supino	vcv	500	14	5	40	10	900	420	2100	3500	1500	300	0	0	0	1	635	435	14	2	4.5
164	1954-05-23	69	M	3	65	170	7	1	1	0	1	0	0	1	0	37	alto	maggiore	gastrectomia	generale	inalatoria	davinci	5	supino	vcv	550	16	5	40	12	936	360	1560	4700	1700	200	0	0	1	1	720	410	10	2	11.5
165	1972-07-15	50	F	2	48	158	3	0	0	0	0	0	0	1	0	38	medio	maggiore	colorettale	generale	inalatoria	davinci	25	supino	vcv	450	10	5	45	12	700	260	825	2800	450	50	0	1	0	0	315	240	4	0	3
166	1964-11-29	58	F	2	63	167	1	0	0	0	0	0	0	0	ipotiroidismo	41	medio	maggiore	colorettale	generale	tiva	davinci	22	litotomica	vcv	450	23	5	40	12	907	195	780	2100	200	50	0	1	0	0	270	225	8	0	4.5
167	1956-01-06	67	F	2	57	170	8	0	0	0	0	0	0	1	K colon metastatico, basedow	26	alto	maggiore	epatectomia	generale	inalatoria	davinci	0	supino	vcv	500	14	5	40	14	1125	220	911	2000	400	50	0	0	0	1	580	270	8	2	4.5
168	1945-10-30	77	M	3	77	170	7	1	1	0	0	0	0	1	0	42	medio	maggiore	prostatectomia	urologia	inalatoria	davinci	20	supino	prvc	510	11	5	40	8	740	90	462	1200	300	100	0	0	0	1	180	120	5	1	2
169	1944-01-03	79	M	4	93	166	8	0	1	1	1	1	0	1	0	41	medio	maggiore	colorettale	generale	inalatoria	davinci	25	supino	prvc	460	12	5	40	10	1116	360	2400	4000	250	250	0	0	0	1	680	400	7	2	7
170	1972-05-24	50	F	2	74	162	3	0	0	0	0	0	0	1	0	16	medio	maggiore	isterectomia	ginecologia	inalatoria	davinci	20	supino	vcv	500	14	5	40	17	1510	150	750	2000	200	50	0	1	0	0	205	165	2	0	2.5
171	1968-05-31	54	F	2	50	160	3	0	0	0	0	0	0	1	0	15	medio	maggiore	annessectomia	ginecologia	inalatoria	versius	25	supino	prvc	450	15	5	45	12	734	60	200	1500	900	50	0	1	0	0	145	85	2	0	1
172	1970-03-22	52	F	2	74	164	2	1	0	0	0	0	0	0	0	41	medio	maggiore	colorettale	generale	inalatoria	versius	10	supino	vcv	450	15	5	40	12	1066	280	1598	3400	1000	200	0	1	0	0	360	310	5	0	4
173	1973-01-23	50	F	2	91	170	3	0	0	0	0	0	0	1	basedow, sclerodermia	23	medio	maggiore	colorettale	generale	inalatoria	davinci	0	supino	vcv	500	10	5	60	12	1310	260	840	3500	500	100	0	1	0	0	330	295	4	0	3.5
174	1950-06-13	72	F	3	80	163	5	1	0	0	0	0	0	0	parkinson	41	medio	maggiore	sacrocolpopessi	ginecologia	inalatoria	hugo	24	litotomica	vcv	480	13	5	40	12	1152	200	1040	2500	1000	50	0	0	0	1	420	280	5	2	1
175	1958-12-05	64	M	2	94	178	4	1	0	0	0	0	1	0	0	41	basso	minore	parete	generale	inalatoria	versius	0	supino	prvc	600	14	5	40	10	1100	410	2450	3500	100	50	0	1	0	0	440	400	4	0	1
176	1960-07-01	62	F	2	59	171	3	0	0	0	0	0	0	0	ictus	41	basso	minore	parete	generale	inalatoria	versius	0	supino	vcv	450	15	5	45	8	567	230	936	2500	230	50	0	1	0	0	290	260	4	0	2
177	1973-05-31	50	F	2	51	160	3	0	0	0	0	0	0	1	sad	15	medio	maggiore	annessectomia	ginecologia	inalatoria	hugo	20	supino	vcv	450	12	5	40	12	740	60	200	1500	0	50	0	1	0	0	120	80	2	0	1
178	1958-03-16	65	M	2	72	179	4	0	0	0	0	0	0	1	gozzo	41	alto	maggiore	epatectomia	generale	tiva	davinci	0	supino	vcv	600	10	5	40	10	870	288	1100	1500	130	100	0	0	0	0	300	205	9	0	8.5
179	1997-09-20	25	F	2	67	167	0	0	0	0	0	0	0	0	0	38	medio	maggiore	nefrectomia	urologia	inalatoria	davinci	0	dec.lat	prvc	500	15	5	40	11	868	240	1072	3000	1000	50	0	1	0	0	275	240	11	0	2
180	1954-08-29	68	M	2	80	165	5	1	0	0	0	0	0	1	0	41	medio	maggiore	prostatectomia	urologia	inalatoria	davinci	27	supino	vcv	480	13	6	40	18	1769	240	1296	2000	180	50	0	1	0	0	270	240	5	0	1
181	1988-09-28	34	M	2	27	130	0	0	0	0	0	0	0	0	snd di Salla	31	medio	maggiore	proctopessi	generale	inalatoria	davinci	24	litotomica	vcv	300	20	5	40	12	800	220	315	1300	125	50	0	0	0	1	420	180	11	1	5
182	1939-12-15	84	F	3	87	167	9	1	0	0	1	0	0	1	parkinson	55	medio	maggiore	ileectomia	generale	inalatoria	davinci	0	supino	prvc	460	15	7	50	16	1670	90	500	1100	120	50	0	1	0	0	205	135	19	0	8.5
183	1962-10-28	61	M	2	78	180	4	0	0	0	0	0	0	1	0	41	medio	maggiore	prostatectomia	urologia	inalatoria	hugo	25	supino	vcv	560	15	4	40	12	1123	180	936	2000	300	50	0	1	0	0	250	170	5	0	1
184	1949-11-14	73	M	2	80	180	5	1	0	0	0	0	0	1	0	41	medio	maggiore	prostatectomia	urologia	inalatoria	hugo	24	litotomica	vcv	500	14	4	40	12	1344	240	1280	2500	400	50	0	1	0	0	380	310	5	0	1.5
185	1956-10-20	66	M	2	77	163	5	1	0	0	1	0	0	1	0	41	medio	maggiore	prostatectomia	urologia	inalatoria	versius	27	supino	prvc	490	14	5	45	10	924	300	1500	2400	200	100	0	1	0	0	350	300	5	0	2
186	1948-06-23	74	M	3	73	170	5	0	0	0	0	0	1	1	IRC	19	medio	maggiore	nefrectomia	urologia	tiva	hugo	0	dec.lat	vcv	520	10	5	40	12	1051	135	850	3100	150	700	0	1	0	0	230	170	6	0	2.5
187	1992-06-12	30	F	2	75	175	0	0	0	0	0	0	0	0	ipotiroidismo	31	medio	maggiore	annessectomia	ginecologia	inalatoria	davinci	25	supino	prvc	510	12	5	40	17	1530	60	300	1800	100	50	0	1	0	0	140	87	3	0	1
188	1952-03-01	71	M	3	55	170	3	0	0	0	0	0	0	1	MRGE, HCV	23			colorettale	generale	inalatoria	davinci	20	supino	vcv	500	16	5	45	10	660	180	660	2500	1100	100	1	0	0	0	290	240	15	0	6
189	1945-01-18	78	F	3	80	165	5	1	0	0	0	0	0	1	0	41			colorettale	generale	inalatoria	davinci	20	supino	vcv	490	12	5	40	8	768	600	3200	5500	7000	400	0	1	0	1	705	625	15	2	5.5
190	1956-12-16	66	F	2	64	165	4	1	0	0	0	0	0	0	0	18			annessectomia	ginecologia	inalatoria	davinci	20	supino	vcv	500	12	5	50	12	950	80	1214	1500	200	50	0	0	0	0	135	90	2	0	2
191	1955-07-01	67	M	2	78	168	4	0	0	0	0	0	0	1	0	22			prostatectomia	urologia	inalatoria	davinci	30	supino	vcv	650	12	5	50	10	936	150	780	2300	200	200	0	1	0	0	240	180	6	0	2.5
192	1959-04-21	63	M	3	64	178	4	0	0	1	0	0	0	1	0	34			prostatectomia	urologia	inalatoria	davinci	30	supino	vcv	600	12	5	40	14	1075	240	1024	3500	100	200	0	1	0	0	315	275	6	0	3
193	1940-09-23	82	F	2	56	150	7	0	0	0	0	1	0	1	0	62			colorettale	generale	inalatoria	hugo	0	supino	prvc	440	15	5	40	8	540	180	600	2500	150	50	0	1	1	0	310	190	7	0	6
194	1941-08-29	81	F	3	55	150	6	1	0	0	0	0	0	0	ipotiroidismo	40			colecistectomia	generale	inalatoria	davinci	0	supino	vcv	360	13	5	40	12	792	90	330	1300	0	25	0	1	0	0	165	120	9	0	1
195	1977-04-03	46	F	2	68	160	3	0	0	0	0	0	0	1	0	16			ileectomia	generale	tiva	davinci	0	supino	vcv	420	12	5	40	10	816	60	272	1200	200	0	0	0	0	0	130	100	2	0	0.5
196	1946-01-25	77	F	3	48	160	6	1	0	0	1	0	0	1	HCV	38			gastrectomia	generale	inalatoria	davinci	0	supino	vcv	400	12	7	40	10	576	100	576	1300	200	80	0	1	0	0	160	130	21	0	5.5
197	1956-12-03	66	M	4	63	162	5	0	1	1	0	0	0	1	ipotiroidismo	41			cistectomia	urologia	inalatoria	hugo	25	supino	vcv	470	12	5	40	12	910	185	720	2200	100	150	0	0	0	1	480	240	9	2	8.5
198	1961-10-10	61	M	3	68	178	4	1	1	0	0	0	0	1	hiv, hbv, hcv	41			epatectomia	generale	inalatoria	davinci	0	supino	vcv	540	12	5	40	14	1000	240	1080	3000	500	100	0	0	0	1	720	270	10	2	12.5
199	1940-09-12	82	M	2	73	176	6	0	0	0	0	0	0	1	sad	54			nefrectomia	urologia	inalatoria	davinci	0	dec.lat	PCV	700	16	5	50	10	700	240	1050	4000	450	200	0	0	0	1	1380	270	8	2	2
200	1956-10-14	66	F	2	65	165	4	1	0	0	0	0	0	0		26			colorettale	generale	inalatoria	davinci	10	supino	vcv	420	12	5	40	10	780	180	780	2800	250	50	0	1	0	0	255	220	16	0	3.5
201	1957-07-15	65	M	2	60	176	4	1	1	0	0	0	0	1		41			colorettale	generale	inalatoria	davinci	15	supino	vcv	600	12	5	40	14	1000	220	816	3000	850	100	0	1	0	0	320	280	14	0	4.5
202	1943-08-01	80	F	2	52	150	5	1	0	0	0	0	0	0	hcv, glaucoma	47			colecistectomia	generale	tiva	hugo	0	supino	vcv	400	12	5	40	8	500	80	312	1500	0	0	0	1	1	0	150	120	31	0	0.5
203	1975-03-31	65	F	2	65	165	2	0	0	0	0	0	0	0	rcu	38			colorettale	generale	inalatoria	davinci	25	supino	vcv	500	12	5	40	10	800	480	2600	5100	1500	500	0	0	0	1	880	600	13	2	5.5
204	1952-08-06	70	M	3	85	182	5	1	1	0	0	1	1	1		41			colorettale	generale	inalatoria	davinci	8	supino	vcv	700	12	5	50	10	1000	240	1360	3800	1100	100	0	1	0	0	365	300	29	0	4.5
205	1953-12-16	69	M	2	94	183	4	1	0	0	0	0	0	1		41			prostatectomia	urologia	inalatoria	davinci	25	supino	vcv	570	12	5	40	12	1355	285	1800	3500	200	150	0	0	0	1	765	305	12	2	1.5
206	1970-09-22	52	F	1	65	166	1	0	0	0	0	0	0	0		34			ovariectomia	ginecologia	tiva	davinci	24	litotomica	vcv	480	10	5	40	10	720	90	260	500	200	0	0	0	0	0	120	95	2	0	0.5
207	1982-01-18	41	M	1	64	168	0	0	0	0	0	0	0	0		22			colorettale	generale	inalatoria	hugo	0	supino	prvc	520	15	5	40	10	768	240	1024	3200	1000	150	0	1	0	0	350	290	5	0	3.5
208	1953-09-03	69	M	3	78	172	5	1	0	0	1	0	0	1	IRC	41			cistectomia	urologia	inalatoria	davinci	25	supino	prvc	500	12	5	40	8	749	240	1248	4000	550	250	0	0	0	1	480	425	33	0	6.5
209	1954-06-13	68	M	3	105	175	2	1	0	0	0	0	0	0	miastenia gravis	41			parete	generale	tiva	davinci	0	supino	prvc	580	14	7	40	22	2300	170	840	3200	600	100	0	1	1	1	480	230	3	2	1
210	1945-05-12	78	M	3	47	170	6	0	0	0	0	1	1	1		49			colorettale	generale	inalatoria	davinci	23	supino	vcv	480	12	4	40	21	1184	360	1128	3800	350	200	0	0	0	1	635	380	6	2	4.5
211	1959-02-03	64	M	2	64	164	2	1	0	0	0	0	0	1	sad, ipertiroidismo	34			dcp	generale	inalatoria	davinci	0	supino	prvc	560	13	5	40	18	1252	90	348	2700	650	0	0	1	0	1	200	135	5	0	non operato
212	1970-06-09	53	M	2	100	180	3	1	0	0	0	0	0	1		41			colorettale	generale	inalatoria	davinci	25	litotomica	vcv	580	14	6	40	8	1400	240	1200	3000	800	0	0	1	0	0	360	335	9	0	4
213	1982-08-07	40	M	1	77	184	2	0	0	0	0	0	0	0		23			colorettale	generale	tiva	davinci	20	supino	vcv	640	10	5	40	10	924	300	1540	2000	200	100	0	0	0	0	360	320	7	0	7
214	1968-03-25	55	M	2	84	182	1	0	0	0	0	0	0	1	hbv, sad	41			linfoadenectomia iliaca	generale	inalatoria	davinci	21	supino	vcv	700	24	5	50	16	1400	140	706	4300	500	300	0	1	1	0	340	300	6	0	2
215	1960-10-07	63	M	2	58	172	5	1	0	0	0	1	1	1		49			colorettale	generale	inalatoria	davinci	20	litotomica	vcv	650	14	5	50	12	835	300	1160	4200	1200	150	0	1	0	0	450	345	10	0	5.5
216	1970-05-13	53	M	2	90	170	4	0	0	0	0	1	1	0		34			parete	generale	inalatoria	davinci	0	supino	vcv	550	12	7	40	10	1080	300	1800	1800	500	50	0	0	0	0	350	300	3	0	0.5
217	1945-06-30	78	F	2	80	160	5	1	0	0	0	0	0	0		19			parete	generale	inalatoria	hugo	0	supino	prvc	450	14	6	40	10	960	120	640	1800	150	50	0	1	0	0	190	160	4	0	0.5
218	1958-02-12	67	M	4	87	180	6	1	1	0	0	1	0	1	IRC	26			cistectomia	urologia	tiva	davinci	23	supino	vcv	600	10	5	40	10	1040	250	1392	4800	250	250	0	0	0	1	840	440	9	2	6
219	1954-04-07	69	M	3	64	172	7	1	1	0	1	1	1	1	cirro1	41			termoablazione epatica	generale	inalatoria	davinci	0	supino	vcv	550	14	5	40	10	770	240	1040	2600	200	300	0	0	0	1	510	250	6	2	5
220	1940-06-11	83	F	3	75	160	6	0	0	1	0	0	0	1	ipotiroidismo	54			colorettale	generale	inalatoria	davinci	20	supino	vcv	450	12	6	40	10	900	240	1500	3900	150	200	0	1	0	0	420	375	16	0	4.5
221	1970-07-30	52	F	2	90	153	3	0	0	0	0	0	0	0	ipotiroidismo	41			isteroannessectomia	ginecologia	tiva	davinci	25	supino	vcv	460	10	5	40	17	1300	230	1260	1200	1000	300	0	0	0	0	260	240	3	0	0.5
222	1947-09-09	75	M	2	75	167	5	1	0	0	0	0	0	1		41			prostatectomia	urologia	inalatoria	hugo	25	supino	vcv	480	14	5	40	16	1400	270	1350	2500	200	500	0	1	0	0	340	300	5	0	1.5
223	1982-05-03	41	M	2	63	175	6	0	0	0	0	0	0	1	LNH	38			colorettale	generale	inalatoria	davinci	20	supino	prvc	550	14	5	40	10	780	240	1560	3700	200	150	0	1	0	0	450	390	7	0	6
224	1987-03-14	36	F	2	50	150	2	0	0	0	0	0	0	0	ipotiroidismo	38			parete	generale	inalatoria	versius	0	supino	prvc	360	15	5	40	10	720	180	600	2200	450	50	0	1	0	0	260	215	2	0	0.5
225	1961-04-19	61	F	1	56	164	2	0	0	0	0	0	0	0		34			annessectomia	ginecologia	inalatoria	versius	20	supino	vcv	450	13	5	45	15	1100	100	360	1500	400	50	0	1	0	0	140	120	7	0	1
226	1952-11-26	70	M	2	72	172	4	1	0	1	0	0	1	0		41			prostatectomia	urologia	inalatoria	davinci	25	supino	vcv	540	13	5	40	12	1036	160	768	1700	0	100	0	0	1	0	235	200	12	0	1.5
227	1946-05-09	76	F	3	61	152	5	1	0	0	0	0	0	0	asma	41			ernia diaframmatica	generale	inalatoria	davinci	0	supino	prvc	390	13	5	40	12	878	150	610	1000	600	200	0	0	0	1	390	210	10	2	2.5
228	1969-12-10	53	F	2	68	160	3	0	0	0	0	0	0	1		3			annessectomia	ginecologia	inalatoria	versius	25	litotomica	prvc	500	15	5	40	12	970	30	130	1000	500	300	0	1	0	0	140	90	2	0	0.5
229	1957-06-02	66	M	2	73	172	4	1	0	0	0	0	0	1		41			prostatectomia	urologia	inalatoria	davinci	24	supino	vcv	560	12	5	40	12	1051	190	1022	1500	0	400	0	1	0	0	255	220	7	0	1
230	1972-06-08	51	M	2	72	174	3	0	0	0	0	0	1	0		41			colorettale	generale	inalatoria	davinci	19	litotomica	vcv	560	12	5	40	13	1123	240	1152	2000	1000	50	0	1	0	0	410	340	7	0	4.5
231	1961-11-05	61	M	3	109	172	5	1	0	0	1	0	0	1	osas	41			colorettale	generale	inalatoria	davinci	20	supino	vcv	600	16	5	50	8	1000	240	1600	5500	900	50	0	1	0	1	360	310	6	0	5
232	1958-05-01	65	F	2	58	158	4	1	0	0	0	0	1	0		34			duodenectomia	generale	inalatoria	davinci	0	supino	vcv	450	14	5	50	20	1400	120	500	3000	300	50	0	1	0	0	165	135	6	0	5.5
233	1950-06-22	73	M	2	74	165	5	1	0	0	0	0	0	1	ipb	41			gastrectomia	generale	inalatoria	davinci	0	supino	vcv	700	10	5	40	14	1200	390	1920	6500	450	250	0	1	0	1	450	420	9	0	5.5
234	1955-09-25	67	F	2	103	182	5	0	0	0	1	0	0	1		26			colorettale	generale	inalatoria	davinci	22	litotomica	prvc	570	13	5	40	8	988	300	2060	4000	560	50	0	1	0	0	480	400	5	0	4.5
235	1970-12-17	52	F	2	86	155	3	1	0	0	0	0	0	1	ipotiroidismo	41			colorettale	generale	inalatoria	davinci	20	supino	vcv	570	10	7	50	12	1240	360	2064	4500	500	100	0	1	0	0	440	380	7	0	4
236	1954-02-10	69	M	3	94	183	4	1	0	0	0	0	0	1	poliglobulia	41			prostatectomia	urologia	inalatoria	davinci	25	supino	prvc	580	14	5	40	10	1100	180	1100	1800	0	100	0	1	0	0	290	210	5	0	1.5
237	1939-04-23	84	M	3	75	165	6	1	0	0	0	0	0	1		54			cistectomia	urologia	inalatoria	hugo	20	supino	prvc	550	14	5	45	14	1260	315	1575	2800	50	100	0	0	1	1	540	330	1	1	7
238	1939-01-08	84	M	3	77	172	6	1	0	0	0	0	0	1		54			epatectomia	generale	inalatoria	davinci	-5	supino	vcv	580	15	5	40	12	1200	240	1300	3000	600	150	0	1	0	1	225	180	15	2	4.5
239	1984-11-14	38	F	2	55	168	2	0	0	0	0	0	1	0		15			salpingectomia	urologia	inalatoria	davinci	20	litotomica	vcv	480	14	5	40	14	924	90	330	1500	400	150	0	0	0	0	125	90	2	0	0.5
240	2023-07-28	70	M	2	74	170	5	0	0	0	0	0	1	1		41			prostatectomia	urologia	inalatoria	davinci	25	supino	vcv	700	12	5	50	12	1065	270	1332	3800	300	80	0	1	0	0	340	290	4	0	1.5
241	2023-07-20	78	F	3	70	168	6	1	0	0	0	0	1	0	ictus ischemico	34			ernia diaframmatica	generale	inalatoria	davinci	0	supino	prvc	450	12	5	40	12	1000	180	840	2600	750	50	0	1	0	1	260	200	37	2	5
242	1950-08-31	73	M	2	77	175	6	1	0	0	1	0	0	1	MRGE	27			prostatectomia	urologia	inalatoria	davinci	25	supino	vcv	520	12	5	40	10	850	100	420	1800	100	150	0	1	0	0	180	150	5	0	1.5
243	1944-03-03	79	F	2	43	150	5	0	0	0	0	0	0	1		34			colorettale	generale	inalatoria	davinci	20	supino	prvc	340	14	5	40	12	620	135	400	1700	700	150	0	1	0	0	210	155	13	0	5
244	1946-12-01	76	M	2	63	165	5	0	0	0	0	0	0	1		41			colorettale	generale	inalatoria	davinci	15	supino	vcv	500	12	5	40	12	900	270	1250	5600	1650	100	0	1	0	0	330	300	9	0	3
245	1952-09-19	71	M	2	66	160	6	1	0	0	1	0	0	1		26			prostatectomia	urologia	inalatoria	davinci	25	supino	vcv	460	12	5	40	10	792	120	530	1800	100	200	0	1	0	0	210	150	4	0	2
246	1957-02-11	66	M	2	98	178	4	0	0	0	0	0	0	1		26			prostatectomia	urologia	inalatoria	davinci	25	supino	vcv	620	12	5	40	12	1411	180	1176	1500	100	200	0	1	0	0	270	245	3	0	2
247	1944-12-20	78	F	3	60	150	5	1	0	0	0	0	0	1		52			colorettale	generale	inalatoria	hugo	0	supino	vcv	380	12	5	40	12	800	240	1100	2400	200	150	0	1	0	0	300	255	20	0	4
248	2007-10-27	15	F	2	55	166	0	0	0	0	0	0	0	0	epiles1a	31			ovariectomia	ginecologia	inalatoria	davinci	23	supino	vcv	440	15	5	40	12	790	75	275	1300	500	50	0	1	0	0	150	120	2	0	1
249	1948-08-28	74	M	2	71	183	5	1	0	0	0	0	0	1		34			prostatectomia	urologia	inalatoria	davinci	25	supino	vcv	500	12	5	40	8	680	120	570	2000	300	150	0	1	0	0	290	225	3	0	1.5
250	1959-06-25	63	F	3	100	150	2	0	0	0	0	0	0	0	obesità, psicosi	19			parete	generale	inalatoria	davinci	0	supino	vcv	450	12	7	40	8	960	120	800	2000	450	50	0	1	0	0	190	140	2	0	1
251	1960-01-17	63	M	3	79	183	4	0	0	0	0	0	0	1	Churg-Strauss	34			nefrectomia	urologia	tiva	hugo	0	supino	vcv	540	18	5	40	8	760	90	480	1500	100	50	0	0	0	0	170	110	5	0	2
252	1950-08-25	73	M	3	65	170	9	1	0	0	0	0	0	1	metastatico	41			colorettale	generale	inalatoria	davinci	20	supino	vcv	500	12	5	40	12	1000	360	1560	3900	350	100	0	0	0	1	430	380	10	0	6
253	1970-08-01	53	M	2	73	170	4	1	1	0	0	0	0	1		26			colorettale	generale	inalatoria	davinci	0	supino	prvc	520	11	5	40	10	900	180	900	2000	550	100	0	1	0	0	260	205	6	0	3
254	1947-06-17	76	F	3	69	179	6	0	1	1	0	0	0	1	PM/ICD	34			prostatectomia	urologia	inalatoria	davinci	25	supino	vcv	600	10	5	40	8	600	120	500	1500	0	50	0	0	0	0	180	145	8	0	1.5
255	1940-12-06	82	M	4	57	160	8	1	1	0	1	0	0	1		54			colorettale	generale	inalatoria	davinci	20	supino	prvc	440	12	5	40	12	900	180	700	3000	650	100	0	0	0	1	435	210	20	2	7.5
256	1950-04-24	73	M	3	100	180	8	1	0	0	1	0	0	1	IRC	41			colorettale	generale	inalatoria	davinci	20	supino	prvc	570	14	3	40	12	1400	190	1200	3000	0	100	0	1	0	0	270	225	6	0	1.5
257	1958-10-31	64	M	2	94	177	4	1	0	0	0	0	0	1		34			nefrectomia	urologia	inalatoria	davinci	0	dec.lat	prvc	560	14	5	40	10	1100	170	800	2200	300	100	0	0	0	0	255	185	7	0	2
258	1984-11-14	38	F	2	55	168	0	0	0	0	0	0	1	0		15			salpingectomia	ginecologia	inalatoria	davinci	20	litotomica	vcv	480	14	5	40	14	924	75	330	1500	400	150	0	0	0	0	135	90	2	0	0.5
259	1979-08-01	44	M	3	95	185	2	0	0	0	0	0	0	1		49			gastrectomia	generale	inalatoria	davinci	20	supino	vcv	700	16	5	45	10	1140	420	2660	4500	1000	200	1	0	0	0	505	470	17	0	3.5
260	1946-02-27	77	M	3	70	175	5	1	1	0	0	0	0	1	IRC, STSA	41			colorettale	generale	inalatoria	davinci	0	supino	prvc	580	14	5	40	8	700	290	1500	2500	200	100	0	1	0	0	410	370	6	0	6
261	1964-03-03	59	F	3	85	170	5	1	0	0	0	1	1	1	IM	41			colorettale	generale	inalatoria	davinci	20	supino	vcv	550	12	5	40	10	1000	240	1500	4300	600	100	0	0	0	0	410	360	16	0	3.5
262	1945-11-15	77	M	2	80	172	5	0	0	0	0	0	0	1		41			colorettale	generale	inalatoria	davinci	20	supino	vcv	650	12	5	50	10	960	220	1200	5000	900	300	0	1	0	0	345	315	10	0	4
263	1960-03-20	63	M	2	48	172	5	1	0	0	0	1	1	1	potus	54			gastrectomia	generale	inalatoria	davinci	-5	supino	prvc	550	14	5	40	12	700	300	1000	3500	750	100	0	0	1	1	460	335	31	4	9.5
264	1946-03-18	77	M	3	84	166	7	1	1	0	1	0	0	1	Sao moderata	52			colorettale	generale	inalatoria	davinci	20	supino	prvc	540	15	5	40	12	1200	240	1340	2500	1000	200	1	0	0	1	545	315	13	2	5.5
265	1941-01-24	82	M	2	67	176	6	0	0	0	0	0	0	1		54			colorettale	generale	inalatoria	davinci	25	supino	vcv	700	12	5	50	10	700	270	1600	5500	1700	200	0	1	1	0	450	380	11	0	5
266	1956-04-02	67	M	2	63	173	4	1	0	0	0	0	0	1		26			prostatectomia	urologia	inalatoria	davinci	25	supino	vcv	500	14	4	40	16	1200	220	1000	3400	200	500	0	1	1	0	270	210	4	0	1.5
267	1957-04-19	66	M	2	95	170	4	1	1	0	0	0	0	1		41			prostatectomia	urologia	inalatoria	davinci	25	supino	prvc	520	12	6	45	8	910	300	1350	3400	0	300	0	1	0	0	370	330	3	0	1
268	1961-01-14	62	M	2	75	169	2	1	0	0	1	0	0	0		41			parete	generale	inalatoria	versius	0	supino	prvc	520	14	7	50	10	900	210	1050	3300	1000	50	0	0	0	0	270	230	3	0	0.5
269	1966-08-30	57	F	2	75	170	1	1	0	0	0	0	0	0		41			parete	generale	inalatoria	versius	0	supino	vcv	450	14	5	40	12	1100	310	1400	2000	600	50	0	0	0	0	340	300	3	0	0.5
270	1953-06-05	66	F	2	69	157	2	0	0	0	0	0	0	0		34			parete	generale	inalatoria	davinci	0	supino	vcv	430	15	5	45	14	1160	180	830	2300	250	100	0	1	1	0	210	175	3	0	1.5
271	1949-07-13	74	F	2	76	170	3	1	0	0	0	0	0	0		41			resezione tenue	generale	inalatoria	davinci	10	supino	prvc	460	13	5	40	12	1090	180	950	2100	350	50	0	1	0	0	305	270	4	0	3
272	1957-07-09	65	M	3	66	167	8	1	0	0	1	0	0	1	IRC, vasculopatia cerebrale	26			prostatectomia	urologia	inalatoria	hugo	25	supino	vcv	500	12	5	40	10	800	180	792	1900	300	150	0	1	0	0	240	190	6	0	1.5
273	1951-12-13	71	M	3	99	166	6	1	0	0	1	0	0	1	ESRD	26			colorettale	generale	inalatoria	davinci	25	supino	vcv	650	14	7	50	8	950	270	1780	4300	50	100	0	1	0	0	410	350	8	0	4.5
274	1947-03-01	76	M	3	75	170	6	1	1	0	1	0	0	1		41			epatectomia	generale	inalatoria	davinci	0	supino	prvc	550	12	5	40	12	1080	390	1950	4000	600	600	0	0	0	1	930	465	9	3	10.5
275	1984-09-03	39	F	2	80	153	0	0	0	0	0	0	0	0		16			nefrectomia.parz	urologia	inalatoria	davinci	0	dec.lat	prvc	400	13	5	40	8	768	105	560	1700	100	50	0	0	0	0	180	130	6	0	2
276	1946-01-30	77	F	3	75	155	4	1	0	0	1	0	0	1	MRGE	41			colorettale	generale	inalatoria	davinci	20	supino	prvc	430	12	6	45	10	1080	270	1400	4400	400	250	0	0	0	1	540	295	6	2	4
277	1981-01-03	42	F	3	46	147	4	0	0	0	0	0	0	1	spondilite anchilosante	34			surrenectomia	urologia	inalatoria	davinci	0	dec.lat	vcv	500	16	5	40	8	440	95	460	3500	900	150	0	1	0	0	185	125	4	0	1.5
278	1953-06-07	70	M	2	61	170	6	1	0	0	0	0	0	1		34			prostatectomia	urologia	inalatoria	davinci	25	supino	vcv	600	16	5	50	10	850	120	560	2500	100	100	0	0	0	0	190	150	3	0	1.5
279	1931-09-02	92	F	4	80	157	9	1	1	1	0	0	0	1	ictus, ESA, ACC	66			colorettale	generale	tiva	hugo	20	supino	vcv	450	15	5	40	8	770	180	960	2300	400	100	0	0	0	1	285	225	6	0	7.5
280	1952-03-11	71	M	3	50	170	5	0	0	0	0	0	0	1	IPB	41			colorettale	generale	tiva	davinci	25	supino	vcv	530	14	5	40	12	720	400	1270	3600	400	250	0	0	1	1	ria	430	45	1	6
281	1947-04-14	76	M	3	78	165	5	1	0	0	0	0	0	1		52			gastrectomia	generale	inalatoria	davinci	0	supino	vcv	540	11	5	40	10	936	300	1560	2000	300	250	1	0	0	0	400	375	7	0	6.5
282	1942-07-14	81	F	3	60	160	6	1	0	0	0	0	1	1		47			laparoscopia.esplorativa	generale	inalatoria	davinci	0	supino	vcv	500	16	5	40	14	1000	90	360	3000	50	50	0	0	0	1	ria	105	3	ria	1.5
283	1937-02-11	86	F	3	60	165	6	1	0	0	0	0	0	1		39			colorettale	generale	inalatoria	davinci	15	supino	vcv	500	16	5	40	10	720	240	960	4900	550	400	0	1	0	0	375	315	7	0	6
284	1958-07-27	65	M	2	75	182	4	0	0	0	0	0	0	1	K colon	41			epatectomia	generale	inalatoria	davinci	-5	supino	prvc	560	12	5	40	12	1080	580	3000	5900	650	400	0	1	0	1	ria	600	18	1	4
285	1947-08-03	76	M	2	69	170	5	1	0	0	0	0	0	1		26			colorettale	generale	inalatoria	davinci	20	supino	vcv	600	12	5	50	8	660	300	1380	4900	1500	100	0	1	0	0	375	330	9	0	3.5
286	1958-12-19	65	F	3	83	160	4	1	0	0	1	0	0	1		18			gastrectomia	generale	inalatoria	davinci	0	supino	PC	900	10	5	44	8	800	90	500	3500	150	50	0	0	0	0	140	120	5	0	5.5
287	1945-05-12	78	M	3	45	170	5	0	0	0	0	1	1	1		26			epatectomia	generale	inalatoria	davinci	0	supino	vcv	450	16	5	40	10	540	180	540	3700	150	200	0	0	0	1	ria	220	6	0	6
288	1953-07-04	70	M	3	86	165	5	1	0	1	0	0	0	1	NASH, Linfocito1 B mo0clonale	49			prostatectomia	urologia	inalatoria	davinci	25	supino	prvc	540	12	4	50	12	1250	195	1120	4200	200	100	0	1	0	0	430	360	14	0	3.5
289	1946-07-20	77	F	3	48	155	5	1	0	0	0	0	0	1		60			gastrectomia	generale	inalatoria	davinci	0	supino	PC	820	10	5	44	0	0	280	1000	4700	3250	50	0	0	0	1	370	300		0	6
290	1946-03-12	77	M	3	85	181	5	1	0	0	0	0	0	1	Ipotiroidismo, colelitia1	41			prostatectomia	generale	inalatoria	davinci	25	litotomica	prvc	500	14	5	40	12	1224	225	1275	2100	450	50	0	0	0	0	290	190	3	1.5	4
291	1956-08-04	76	M	4	91	182	5	1	0	0	0	0	1	1	ictus	49			epatectomia	generale	inalatoria	davinci	0	supino	PC	700	10	5	50	12	1310	450	2700	6000	1500	300	0	0	0	1	ria	480	25	1	5
292	1949-01-27	74	M	2	69	160	6	1	0	0	1	0	0	1		41			prostatectomia	urologia	inalatoria	hugo	25	supino	prvc	560	11	7	40	12	1000	240	1100	2300	0	500	0	1	0	0	305	270	5	0	1.5
293	1936-06-17	87	F	3	65	160	6	1	0	0	0	0	0	1		47			nefrectomia	urologia	inalatoria	davinci	0	dec.lat	vcv	450	15	5	40	10	1000	90	390	2000	200	50	0	0	0	1	ria	150	5	1	3.5
294	1959-11-22	69	M	3	84	170	6	1	0	0	1	1	1	1		41			ampullectomia	generale	inalatoria	davinci	0	supino	vcv	580	12	5	40	12	1000	315	1680	2500	500	100	0	1	1	0	395	350	15	0	6
295	1950-10-23	72	M	1	68	172	2	0	0	0	0	0	0	0		31			prostatectomia	urologia	inalatoria	davinci	25	supino	vcv	600	16	5	50	10	816	210	950	2400	200	150	0	0	0	0	240	270	3	0	1.5
296	1959-10-01	64	F	2	75	160	3	0	0	0	1	0	0	0		34			parete	generale	inalatoria	hugo	0	supino	prvc	500	14	5	50	12	1080	240	600	2000	300	50	0	1	0	0	220	240	1	0	1
297	1940-09-05	83	M	4	75	160	5	1	0	0	0	1	1	0		78			colorettale	generale	inalatoria	davinci	15	supino	prvc	480	15	5	45	10	900	240	1200	3500	300	50	0	0	np	1	ria	370	9	1	7
298	1938-09-01	85	M	4	70	165	5	1	1	0	1	0	0	0		27			colecistectomia	generale	inalatoria	davinci	15	supino	vcv	490	11	5	40	10	1000	90	420	2500	150	50	0	0	0	1	ria	100		1	3.5
299	1934-09-02	86	M	3	70	170	7	1	0	0	0	0	0	0	PM, IRC	39			colorettale	generale	inalatoria	hugo	0	supino	prvc	500	14	5	40	9	756	270	1260	3000	550	400	0	1	0	0	380	335	4	0	4.5
300	1956-10-14	67	F	3	63	165	2	1	0	0	0	0	0	0		34			parete	generale	inalatoria	davinci	0	supino	vcv	360	18	5	80	14	1058	120	504	1500	300	100	0	0	0	0	165	100	2	0	2.5
301	1965-11-10	57	M	2	74	165	1	0	0	0	0	0	0	0	favismo	19			prostatectomia	urologia	inalatoria	davinci	25	supino	vcv	520	13	5	30	10	900	220	1100	2500	150	200	0	1	0	0	265	225	10	0	1
302	1945-10-29	78	F	3	61	125	4	1	1	0	0	1	0	1		26			colorettale	generale	inalatoria	hugo	0	supino	vcv	380	12	5	60	12	880	250	1080	3500	800	250	0	1	0	0	330	270	7	0	5.5
303	1958-03-01	65	M	2	83	182	2	1	1	0	0	0	1	0		20			parete	generale	inalatoria	davinci	0	supino	vcv	700	12	5	50	20	2000	120	650	2800	100	0	0	1	0	0	180	150	2	0	0
304	1944-07-28	79	M	3			5	1	1	0	0	0	1	1		26			colorettale	generale	inalatoria	davinci	10	supino	vcv	600	14	5	50	12	1150	270	1440	3500	1200	0	0	1	0	0	390	315	5	0	4
305	1964-01-01	60	F	2	90	170	3	0	0	0	1	0	0	0		19			parete	generale	inalatoria	hugo	0	supino	vcv	500	16	8	40	12	1300	120	720	1800	500	0	0	0	0	0	180	120	3	0	1
306	1955-11-08	68	M	2	95	180	3	1	0	0	0	0	0	0		19			prostatectomia	urologia	inalatoria	davinci	25	supino	vcv	520	12	4	40	19	2200	240	1500	2000	120	400	0	0	0	0	240	200	3	0	1
307	1956-09-02	67	M	2	82	176	3	1	0	0	1	0	0	0		26			prostatectomia	urologia	inalatoria	davinci	25	litotomica	vcv	620	15	5	40	15	1476	180	990	1500	100	300	0	1	0	0	240	200	5	0	2
308	1951-12-21	72	F	2	60	165	5	0	0	0	0	0	0	1		26			colorettale	generale	inalatoria	davinci	25	supino	vcv	440	14	5	50	8	580	180	720	1500	600	100	0	1	0	0	450	390	6	0	7.5
309	1947-07-24	76	M	2	100	185	5	1	0	0	0	0	0	1		26			colorettale	generale	inalatoria	davinci	25	supino	vcv	540	14	5	50	16	2100	220	480	2400	150	100	0	0	0	0	300	270		0	5
310	1943-09-08	78	F	3	73	160	6	1	1	0	1	0	0	1		19			epatectomia	generale	inalatoria	davinci	15	supino	vcv	450	12	5	40	19	1600	180	600	2000	150	100	0	1	0	0	190	150		0	4.5
311	1953-01-07	71	M	2	103	186	3	0	0	1	0	0	0	0		19			nefrectomia	urologia	inalatoria	davinci	0	supino	vcv	670	12	5	44	10	1200	180	1250	2800	300	100	0	1	0	0	140	75	5	0	3
312	1963-07-17	60	M	2	78	175	3	0	0	0	0	0	0	1		26			colorettale	generale	tiva	davinci	25	supono	vcv	560	12	7	45	8	930	180	930	3000	200	0	0	0	0	0	280	255	6	0	4.5
313	1980-11-19	43	M	3	150	187	3	0	0	0	0	1	1	1	osas	31			nefrectomia	urologia	inalatoria	davinci	0	dec.lat	vcv	750	12	6	40	10	1500	150	1500	3500	150	100	0	1	0	0	210	150	5	0	3
314	1981-11-18	42	F	2	65	170	2	0	0	0	0	0	0	1		34			colorettale	generale	tiva	davinci	26	supino	prvc	440	12	7	40	8	650	200	1300	2600	300	50	0	1	0	0	315	250	5	0	4.5
315	1957-11-23	65	M	2	71	170	4	0	0	0	0	0	0	1	tia	26			prostatectomia	urologia	inalatoria	davinci	26	supino	vcv	500	12	5	45	12	1000	180	900	2300	100	400	0	0	0	0	240	190	4	0	2
316	1963-07-21	60	F	1	50	160	2	0	0	0	0	0	0	0		26			colorettale	generale	inalatoria	davinci	30	supino	vcv	420	11	5	40	10	600	240	800	2500	150	200	0	1	0	0	360	300	5	0	4.5
317	1955-06-14	68	M	2	73	160	4	0	0	0	0	0	0	1		26			prostatectomia	urologia	inalatoria	davinci	25	supino	prvc	600	13	8	40	19	1600	180	900	2000	500	300	0	1	0	0	270	240	3	0	1
318	1984-09-24	39	F	2	62	172	0	0	0	0	0	0	1	0		0			cisti ovarica	ginecologia	inalatoria	davinci	30	litotomica	vcv	480	12	5	40	12	900	100	380	1500	100	100	0	1	0	0	150	120	2	0	0.5
319	1991-03-20	32	F	2	98	165	0	0	0	0	0	0	1	0		0			salpingectomia	ginecologia	inalatoria	davinci	20	litotomica	vcv	470	13	5	40	15	1000	60	220	1500	100	200	0	1	0	0	100	75	1	0	0
320	1970-02-23	53	F	1	53	165	1	0	0	0	0	0	0	0		19			colorettale	generale	inalatoria	davinci	25	supino	pcv	460	13	3	40	10	650	210	750	2800	1300	200	0	0	0	0	300	230	3	0	1.5
321	1948-10-03	75	M	3	83	180	5	1	0	0	0	0	1	1		26			cistectomia	urologia	inalatoria	davinci	25	supino	vcv	560	14	5	40	12	1180	240	1300	4000	650	550	0	1	0	0	420	360	8	0	7
322	1967-04-05	56	M	3	62	160	3	0	0	0	0	0	1	1		41			gastrectomia	generale	inalatoria	davinci	-20	supino	vcv	470	14	6	40	12	900	240	1000	4000	700	300	0	1	0	0	390	360
323	1950-06-20	73	M	3	55	175	5	1	0	0	1	0	1	1		37			cistectomia	generale	inalatoria	davinci	30	supino	vcv	490	11	5	40	12	1000	210	800	2500	500	300	0	1	0	0	300	250	10	0	6.5
324	1951-07-25	72	M	2	70	166	5	1	1	0	0	0	0	1		26			prostatectomia	urologia	inalatoria	davinci	30	supino	vcv	520	12	5	75	12	1000	180	850	2000	1500	500	0	1	0	0	240	210	3	0	1
325	1964-05-18	59	M	2	93	175	2	0	0	0	0	1	0	0	diverticolosi	19			parete	generale	tiva	hugo	0	supino	vcv	550	12	5	50	12	1400	120	1100	2200	400	50	0	1	0	0	180	150	4	0	1.5
326	1953-12-20	69	M	3	55	160	4	0	0	0	0	0	0	1		26			colorettale	generale	inalatoria	davinci	20	supino	vcv	460	12	5	40	12	800	240	900	2500	100	500	0	1	0	0	360	300	5	0	4
327	1990-03-20	33	F	2	100	170	0	0	0	0	0	0	0	0		23			nefrectomia	urologia	tiva	davinci	20	supino	vcv	650	15	5	40	12	1400	270	1800	2500	250	800	0	1	0	0	370	315	6	0	3.5
328	1967-09-11	56	F	2	55	160	1	0	0	0	0	0	0	0		26			cistectomia	generale	tiva	davinci	20	supino	vcv	400	14	5	40	12	760	180	650	1500	150	250	0	1	0	0	270	200	5	0	3
329	1956-02-27	67	M	2	70	167	4	0	0	0	0	0	0	1		26			colorettale	generale	inalatoria	davinci	20	supino	vcv	500	12	5	40	12	900	300	1400	3000	500	150	0	1	0	0	310	300	6	0	3.5
330	1951-11-04	72	M	2	67	169	3	1	0	0	0	0	0	1	chron	19			colorettale	generale	inalatoria	davinci	0	supino	vcv	650	12	5	50	12	950	180	590	2000	200	150	0	1	0	0	240	200	5	0	3.5
331	1941-05-17	82	F	3	40	150	7	1	1	0	0	0	1	0		54			epatectomia	generale	inalatoria	davinci	25	supino	vcv	320	14	3	40	13	800	60	160	4000	2000	600	0	0	1	1	440	400	9	0	7.5
332	1951-01-19	72	F	3	66	148	9	1	1	1	0	1	0	1	obesità, aocp	26			nefrectomia	urologia	inalatoria	davinci	0	dec.lat	vcv	410	12	5	40	12	840	180	840	3000	100	120	0	0	0	1	300	240	4	1	2
333	1968-10-01	55	M	1	64	183	3	3	0	0	0	0	0	1		26			prostatectomia	urologia	inalatoria	davinci	0	supino	vcv	550	16	5	40	12	920	180	1000	3000	200	100	0	0	0	1	240	200	3	0	1
334	1960-12-02	63	M	2	96	187	3	0	0	0	0	0	0	1		26			prostatectomia	urologia	inalatoria	davinci	30	supino	prvc	550	15	5	45	12	1400	210	960	2500	250	100	0	0	0	0	250	220	7	0	2
335	1934-01-13	90	M	3	79	165	6	1	1	0	0	0	0	1		26			colorettale	generale	tiva	davinci	25	supino	prvc	420	14	7	40	15	940	240	1280	3500	500	150	0	1	0	0	240	200	6	0	8.5
336	1956-11-07	67	F	2	60	160	4	0	0	0	0	0	0	1		41			pneumectomia	generale	inalatoria	davinci	0	supino	vcv	420	14	5	40	12	1000	240	1000	2500	500	100	0	1	0	0	260	220	4	0	4.5
337	1958-09-28	65	M	2	60	168	4	0	0	0	0	0	1	1		26			colorettale	generale	inalatoria	davinci	25	supino	vcv	480	12	6	45	12	860	220	750	2500	300	100	0	1	0	0	300	240	20	0	5
338	1962-07-11	61	M	2	78	174	5	0	0	0	0	1	0	1		26			pancreasectomia	generale	inalatoria	davinci	20	supino	vcv	360	14	5	40	12	1100	720	3800	8000	2000	500	0	0	0	1	780	730	19	1	8
339	1957-11-01	66	M	2	79	180	4	0	0	0	0	0	0	1		41			colorettale	generale	inalatoria	davinci	30	supino	prvc	600	11	4	50	12	150	180	1000	3000	400	100	0	0	0	0	360	240	4	0	4.5
340	1974-04-08	49	F	2	54	155	0	0	0	0	0	0	0	0		15			salpingectomia	ginecologia	inalatoria	davinci	0	litotomica	vcv	450	14	5	45	12	777	60	216	500	100	50	0	0	0	0	150	80	2	0	2
341	1947-03-02	76	M	3	95	180	7	1	0	1	1	0	0	1		26			nefrectectomia	urologia	inalatoria	davinci	0	laterale	vcv	480	15	5	45	8	912	180	1140	1600	300	100	0	0	0	0	300	220	9	0	7
342	1959-02-03	64	M	3	90	180	6	1	0	0	0	1	0	1		26			surrenectomia	urologia	inalatoria	davinci	0	laterale	vcv	700	14	5	50	10	1080	300	1800	3800	1500	100	0	0	0	0	350	300	7	0	9
343	1952-02-02	71	M	3	71	173	9	1	0	1	0	0	0	1	cardiopatia ipertrofica	41			cistectomia	urologia	inalatoria	davinci	20	supino	vcv	560	15	5	40	10	900	240	2000	4400	300	300	0	0	1	1	600	350	12	1	7
344	1976-10-10	47	F	2	94	155	2	0	0	0	0	0	0	0	obesità	55			colorettale	generale	inalatoria	davinci	20	supino	prcv	540	13	8	40	12	1350	300	1880	4000	300	100	0	1	0	0	420	330	3	0	2.5
345	1966-05-09	57	M	2	120	180	3	0	0	0	0	0	0	0		26			parete	generale	inalatoria	hugo	0	supino	prvc	640	12	5	40	2	1440	120	960	2200	150	100	0	1	0	0	260	220	2	0	2
346	1966-11-09	57	M	3	90	170	3	0	0	0	0	0	0	1		26			colorettale	generale	inalatoria	davinci	0	supino	vcv	590	12	2	40	12	1300	300	1800	3500	700	100	0	1	0	0	340	300	7	0	5
347	1980-05-21	43	F	2	83	160	2	0	0	0	0	0	0	0	m. di Chron	19			parete	generale	inalatoria	davinci	0	supino	vcv	600	12	5	40	12	1200	90	500	1500	100	50	0	1	0	0	130	90	2	0	1.5
348	1965-06-15	58	M	2	92	177	5	1	0	0	0	0	0	1	ipotiroidismo	26			prostatectomia	urologia	inalatoria	davinci	25	supino	vcv	600	15	5	45	10	110	210	1300	2500	800	200	0	1	0	0	270	220	5	0	2
349	1962-02-23	62	M	1	80	177	5	0	0	0	0	0	0	1		26			prostatectomia	urologia	inalatoria	hugo	25	supino	vcv	580	14	5	40	12	1150	180	960	2800	500	50	0	1	0	0	320	240	3	0	2
350	1958-04-30	65	M	2	76	168	2	0	0	0	0	0	0	0		26			prostatectomia	urologia	inalatoria	davinci	25	supino	vcv	510	12	5	40	12	1000	150	1200	1700	600	100	0	0	0	0	200	150	3	0	2
351	1968-12-07	55	M	2	80	179	3	0	0	0	0	0	1	0		26			colorettale	generale	inalatoria	davinci	25	supino	prvc	600	14	4	40	12	1150	180	960	2500	1250	100	0	0	0	0	300	250	4	0	3
352	1967-03-17	57	F	2	79	160	2	0	0	0	0	0	0	0		26			parete	generale	inalatoria	davinci	0	supino	vcv	530	12	5	40	18	1500	240	1264	3500	500	50	0	0	0	0	240	190	2	0	0.5
353	1959-06-13	64	M	2	53	163	9	1	0	0	1	0	0	1	0	26			prostatectomia	urologia	inalatoria	hugo	30	supino	vcv	480	12	7	45	12	730	90	320	3000	300	200	0	0	0	0	290	260	2	0	2
354	1948-06-07	75	F	3	59	160	9	1	0	1	0	0	0	1	0	19			colorettale	generale	tiva	davinci	25	supino	vcv	470	12	8	40	12	720	200	1300	2800	1000	50	1	0	0	0	420	330	11	0	6
355	1973-03-20	1900-02-20	F	3	130	170	6	1	0	0	0	0	0	0	obesità	26			parete	generale	inalatoria	davinci	0	supino	prvc	600	18	8	50	18	1300	90	366	2500	1500	50	0	1	0	0	230	190	2	0	1
356	1951-01-20	73	M	2	88	180	2	0	0	0	0	0	0	1	SAD	19			prostatectomia	urologia	inalatoria	davinci	25	supino	vcv	580	14	6	45	12	1200	110	1200	3000	700	150	0	1	0	0	300	220	4	0	4
357	1949-01-23	74	M	3	70	174	7	1	0	1	0	1	1	1		41			colorettale	generale	inalatoria	davinci	22	supino	vcv	530	12	5	40	10	840	200	980	3500	120	100	0	0	0	1	400	280	6	1	4
358	1990-02-02	33	F	2	60	169	2	0	0	0	0	0	0	1		23			ovariectomia	ginecologia	inalatoria	davinci	21	litotomica	vcv	470	13	5	40	14	980	130	880	1400	750	150	0	1	0	0	190	150	3	0	2
359	1949-08-28	74	F	2	80	176	3	0	0	0	0	0	0	1	glaucoma, asma	41			colorettale	generale	inalatoria	davinci	22	supino	prcv	500	13	5	40	10	960	300	1600	3300	500	100	0	0	0	1	600	340	5	1	3
360	1949-01-03	75	F	2	50	155	6	1	0	0	0	0	1	1		34			pancreasectomia	generale	inalatoria	davinci	0	supino	vcv	420	14	5	40	8	480	420	1400	3800	1100	250	0	0	0	1	800	480	10	2	7
